# Supplementary material for: Salt Tolerance in Machilus faberi: Elucidating Growth and Physiological Adaptations to Saline Environments
Source: Biology (Basel). 2024 Jan 26;13(2):75. doi: 10.3390/biology13020075 (PMC10886294; doi:10.3390/biology13020075)
Supplement: Supplementary file 1 [file biology-13-00075-s001.zip]

Archive with 1 entries (1 files):
- biology-2805463-supplementary.xlsx
