# Supplementary material for: Salt Tolerance in Machilus faberi: Elucidating Growth and Physiological Adaptations to Saline Environments
Source: Biology (Basel). 2024 Jan 26;13(2):75. doi: 10.3390/biology13020075 (PMC10886294; doi:10.3390/biology13020075)
Supplement: Supplementary file 1 [file biology-13-00075-s001.zip › biology-2805463-supplementary.xlsx]

## Sheet: Figure.S2
Figure. S2 Effects of different concentrations of salt stress on Pn and Gs of leaves of Machilus faberi Hemsley
	Date/concentration	CK	100mmol/L	300mmol/L	500mmol/L	700mmol/L
	T0	7.7387	8.30606	7.7487	7.58542	7.32464
	T7	6.10373	5.74677	5.88832	5.76333	5.16889
Net photosynthetic rate	T14	7.63895	5.3422	2.60698	1.74538	0.54838
	T21	8.44333	4.39	0.62579	0.18478	0.18478
	T28	8.7853	3.01051	0.163	0.20848	0.04629
	T0	0.09596	0.09732	0.09951	0.09649	0.09596
	T7	0.05485	0.06529	0.05916	0.05864	0.04717
Stomatal conductivity	T14	0.07941	0.03692	0.00762	0.00873	0.00522
	T21	0.03182	0.0072	0.00281	0.00252	0.00202
	T28	0.05461	0.01225	0.00681	0.00433	0.00313

## Sheet: Figure.S3
Figure.S3 The variation trend of relative water content, root activity, malondialdehyde content and relative conductivity of leaves of M. faberi under different sale concentration
	Date/concentration	CK	100mmol/L	300mmol/L	500mmol/L	700mmol/L
Relative water content	T28	0.57508	0.55692	0.45541	0.1617	0.11751
Root vigor	T28	5.48227	4.59574	4.36525	4.25887	3.76241
	T0	0.728704	1.01847	1.00212	1.03882	0.907876
	T7	0.811828	0.997134	0.919678	1.01914	0.889033
The relative conductivty of leaves	T14	0.701734	1.08539	1.07117	0.997915	1.01878
	T21	0.672549	1.1286	1.03038	1.02029	0.996153
	T28	0.738704	1.12905	1.0217	1.00125	0.915538
	T0	14.706	13.33	14.448	10.836	13.33
	T7	20.038	18.662	17.372	23.392	25.026
Malondialdehyde content	T14	30.014	34.83	34.658	21.844	32.336
	T21	34.056	37.582	37.238	26.746	30.1
	T28	43.086	25.714	38.958	36.292	58.566

## Sheet: Figure.S4
Figure.S4 Effects of different concentrations of salt stress on the activities of POD, SOD and APX in leaves treated
	Date/concentration	CK	100mmol/L	300mmol/L	500mmol/L	700mmol/L
	T0	195.11	187.95	193.32	204.06	195.11
	T7	68.02	70.4067	69.2133	140.217	193.917
APX	T14	162.293	168.857	172.437	159.31	118.14
	T21	71.6	173.63	202.867	139.023	172.437
	T28	150.957	183.177	187.353	121.123	215.397
	T0	88.0152	94	88.0152	84.5455	85.5
	T7	86.9734	94.0495	105.596	121.14	62.9822
SOD	T14	147.83	99.1268	70.3305	60.8356	52.4771
	T21	178.015	181.374	168.307	172.594	178.866
	T28	199.369	218.923	176.851	255.514	170.124
	T0	1355.27	1355.27	1355.27	1355.27	1355.27
	T7	1569.26	784.63	427.98	1236.39	1640.59
POD	T14	3281.18	1117.5	1521.71	1474.15	6372.15
	T21	23610.2	7228.11	8512.05	14242.2	21731.9
	T28	60178.7	26606.1	73565	51286.3	1283.94

## Sheet: Figure.S5
Figure.S5 Effects of salt stress on Pro, SS and SP in leaves of M. faberi treated
	Date/concentration	CK	100mmol/L	300mmol/L	500mmol/L	700mmol/L
	T0	1.12914	1.16715	1.01288	1.20739	1.12914
	T7	1.37283	4.9969	4.96113	3.65772	7.67974
Pro	T14	1.05648	3.07196	3.70914	6.43669	10.1345
	T21	1.3773	3.68902	6.86595	10.6264	17.7136
	T28	1.40413	2.32524	15.0799	17.6443	17.5213
	T0	3.07823	3.03571	2.83163	3.36735	3.07823
	T7	2.62755	2.40646	2.63605	2.95068	2.55102
SP	T14	2.59354	4.09864	2.0068	3.19728	3.70748
	T21	4.37925	4.71088	6.4881	11.4116	11.284
	T28	4.35374	10.8248	7.52551	12.2789	13.9966
	T0	40.9144	42.2894	42.2894	40.9144	42.2894
	T7	44.8045	23.0736	18.8145	30.9656	27.3661
SS	T14	45.1399	37.8962	39.6848	31.0997	42.8595
	T21	42.2894	22.224	32.5976	58.5318	68.8607
	T28	42.7477	42.077	57.0338	39.3494	57.1903

## Sheet: Figure.S6
Figure.S6 Correlation analysis of each index under salt stress
treat	Plant height（cm)	the number of shoots	Shoot length(mm)	root activity	RWC	MDA	EC	chlorophyll a	chlorophyll b	chlorophyll a＋b	chlorophyll a/b	Pn	Gs	SOD	POD	APX	SP	SS	pro
CK	49.7667	5.66667	16.94	0.0109645	0.575083	43.086	0.907876	0.164087	0.011005	0.175092	14.9321	8.7853	0.0546136	199.369	60178.7	150.957	4.35374	40.2661	1.40413
100	48.1333	6	12.98	0.00919149	0.556917	25.714	0.889033	0.119458	0.00921	0.128668	13.0088	3.01051	0.0122542	218.923	26606.1	183.177	10.8248	39.5954	2.32524
300	47.5667	7	16.3933	0.0087305	0.455407	38.958	1.01878	0.116644	0.00986	0.126504	11.9051	0.163	0.00680721	176.851	73565	187.353	7.52551	54.5522	15.0799
500	32.7833	3.66667	3.49	0.00851773	0.161704	36.292	0.996153	0.0749794	0.0106995	0.0856789	7.0172	0.208483	0.00433111	255.514	51286.3	121.123	12.2789	36.8678	17.6443
700	36.7867	0.333333	4.05333	0.00752482	0.117511	58.566	0.915538	0.048693	0.0096075	0.0583005	5.10506	0.0462889	0.00313217	170.124	1283.94	215.397	13.9966	54.7087	17.5213

## Sheet: Figure.S7
Figure.S7 Principal component analysis between different salt concentrations
SampleID	GroupID	Plant_height（cm)	the_number_of_shoots	Shoot_length(mm)	MDA	EC	chlorophyll_a	chlorophyll_b	chlorophyll_a＋b	chlorophyll_a/b	Pn	Gs	SOD	POD	APX	SP	SS	pro
CK-1-0d	A	1.68975	0.90309	0.570543	1.03487	-0.090536	-1.10192	-2.28133	-1.0741	1.17941	0.919395	-1.0155	1.97313	2.9994	2.27404	0.482261	1.69987	0.756473
CK-2-0d	A	1.62356	0.69897	0.638489	1.16749	-0.153827	-1.08274	-2.53343	-1.06762	1.45069	0.87998	-1.00215	1.92709	3.35842	2.28628	0.452037	1.69224	0.661602
CK-3-0d	A	1.56289	0.90309	0.690196	1.15981	-0.172276	-1.09298	-2.45842	-1.07465	1.36544	0.864786	-1.01792	1.93197	2.89466	2.30976	0.527288	1.69695	0.590723
CK-1-7d	A	1.70458	1	0.569374	1.53547	0.0364534	-0.957793	-2.02305	-0.921944	1.06526	0.847605	-1.21711	1.92465	3.215	1.89631	0.419551	1.15085	0.0818477
CK-2-7d	A	1.6696	0.69897	0.696356	1.53219	-0.00552637	-0.921005	-2.10991	-0.893766	1.18891	0.736299	-1.31328	1.95139	3.23348	1.80916	0.39794	1.22276	0.282926
CK-3-7d	A	1.59151	1	0.60206	1.52889	-0.0085578	-0.934675	-2.08001	-0.904659	1.14533	0.765064	-1.2573	1.94169	3.13203	1.78433	0.440138	1.21926	-0.00315433
CK-1-14d	A	1.72477	1	0.685742	1.47232	0.0249979	-1.03304	-2.13888	-1.00027	1.10584	0.950785	-1.0956	2.14749	3.56084	2.21664	0.411035	1.40059	0.00555993
CK-2-14d	A	1.68681	0.60206	0.639486	1.50853	-0.0305041	-1.08506	-2.30474	-1.05964	1.21967	0.807231	-1.09781	2.19297	3.47652	2.19237	0.39794	1.43721	0.041423
CK-3-14d	A	1.61268	1	0.791691	1.44905	0.00643793	-1.02289	-2.24139	-0.997393	1.2185	0.879251	-1.10712	2.16763	3.50648	2.22134	0.43202	1.48265	-0.238882
CK-1-21d	A	1.72534	1.30103	0.85187	1.53547	0.0197177	-0.721562	-2.06447	-0.702278	1.34291	0.925828	-1.51286	2.24441	4.51603	1.78433	0.64476	1.62658	0.0671259
CK-2-21d	A	1.68797	0.69897	0.711807	1.53219	0.0185764	-0.854995	-2.38648	-0.842406	1.53148	0.924279	-1.40157	2.23749	4.34041	1.89631	0.618902	1.55246	0.204963
CK-3-21d	A	1.61731	0.69897	0.956168	1.52889	0.011281	-0.738301	-2.05166	-0.717691	1.31336	0.929419	-1.60033	2.26885	4.20738	1.8761	0.659567	1.57162	0.134067
CK-1-28d	A	1.72835	1	1.20439	1.66689	-0.0751545	-0.805235	-1.9948	-0.778036	1.18956	0.943595	-1.2628	2.28827	4.76762	2.17713	0.621558	1.63	-0.0366915
CK-2-28d	A	1.68842	0.30103	1.36003	1.62113	-0.0381684	-0.818817	-1.98506	-0.790167	1.16624	0.929593	-1.1687	2.30434	4.7509	2.19237	0.616229	1.58772	0.193922
CK-3-28d	A	1.6721	0.69897	1.07555	1.61302	-0.0147233	-0.735413	-1.90155	-0.706755	1.16613	0.95763	-1.3827	2.30614	4.81706	2.16667	0.676227	1.59592	0.238183
100-1-0d	B	1.64028	0.954243	0.531479	1.03487	-0.090536	-1.10192	-2.28133	-1.0741	1.17941	0.919395	-1.0155	1.97313	2.9994	2.27404	0.482261	1.69987	0.756473
100-2-0d	B	1.49415	0.845098	0.567026	1.16749	-0.153827	-1.08274	-2.53343	-1.06762	1.45069	0.87998	-1.00215	1.92709	3.35842	2.28628	0.452037	1.69224	0.661602
100-3-0d	B	1.68233	1	0.568202	1.15981	-0.172276	-1.09298	-2.45842	-1.07465	1.36544	0.864786	-1.01792	1.93197	2.89466	2.30976	0.527288	1.69695	0.590723
100-1-7d	B	1.64904	1.04139	0.598791	1.56391	-0.0141246	-1.02689	-2.21979	-0.999897	1.1929	0.711343	-1.49247	1.98996	2.80751	1.84392	0.423747	1.32487	0.728547
100-2-7d	B	1.52879	0.845098	0.471292	1.56391	0.00580358	-1.02515	-2.07595	-0.988134	1.05081	0.741921	-1.31225	1.95382	2.93245	1.85491	0.351197	1.28896	0.639459
100-3-7d	B	1.70389	1.27875	0.552668	1.59631	0.00429998	-0.971779	-1.96742	-0.929988	0.995643	0.817964	-1.61293	1.97554	2.93245	1.84392	0.365755	1.32624	0.722519
100-1-14d	B	1.66913	0.954243	0.658011	1.54834	-0.0113862	-0.939686	-1.48835	-0.831559	0.548664	0.751335	-1.16712	2.01464	3.10854	2.21664	0.624198	1.57006	0.666651
100-2-14d	B	1.55023	0.90309	0.330414	1.54834	-0.0085566	-0.949099	-1.5021	-0.841925	0.553004	0.745517	-1.18565	1.96967	2.93245	2.23512	0.585691	1.57936	-0.0628191
100-3-14d	B	1.7214	1.14613	0.592177	1.52889	-0.0945162	-0.953074	-1.53873	-0.852834	0.58566	0.683066	-1.20346	2.00301	3.08372	2.23058	0.626822	1.49307	0.569273
100-1-21d	B	1.67715	0.778151	0.678518	1.56391	0.00348833	-0.704632	-1.96435	-0.681384	1.25972	0.642465	-2.08337	2.27236	3.89466	2.22134	0.683176	1.33306	0.464041
100-2-21d	B	1.5563	0.477121	0.577492	1.56391	0.0137519	-0.665835	-1.73944	-0.630641	1.0736	0.644439	-2.11014	2.26183	3.78777	2.24849	0.647263	1.29194	0.758509
100-3-21d	B	1.70269	1.11394	0.623249	1.59631	0.00739872	-0.680289	-1.87121	-0.653173	1.19092	0.640481	-2.25311	2.24095	3.8867	2.24849	0.687747	1.25793	0.384062
100-1-28d	B	1.68931	0.778151	0.884229	1.41162	-0.00802785	-0.92607	-2.00522	-0.891305	1.07915	0.392621	-1.91264	2.32239	4.35158	2.27404	1.02581	1.53582	0.422049
100-2-28d	B	1.59106	0.477121	1.1284	1.3561	0.0156802	-0.923744	-2.04713	-0.892227	1.12339	0.496405	-1.91153	2.35174	4.46711	2.26989	1.031	1.64013	0.465041
100-3-28d	B	1.75205	0.954243	1.25139	1.45694	-0.18799	-0.918572	-2.0566	-0.888064	1.13803	0.534755	-1.91098	2.34619	4.44766	2.24408	1.0462	1.61045	0.150852
300-1-0d	C	1.5427	1.04139	0.481443	1.03487	-0.090536	-1.10192	-2.28133	-1.0741	1.17941	0.919395	-1.0155	1.97313	2.9994	2.27404	0.482261	1.69987	0.756473
300-2-0d	C	1.71742	1.17609	0.713491	1.16749	-0.153827	-1.08274	-2.53343	-1.06762	1.45069	0.87998	-1.00215	1.92709	3.35842	2.28628	0.452037	1.69224	0.661602
300-3-0d	C	1.51667	1.11394	0.403121	1.15981	-0.172276	-1.09298	-2.45842	-1.07465	1.36544	0.864786	-1.01792	1.93197	2.89466	2.30976	0.527288	1.69695	0.590723
300-1-7d	C	1.57438	1	0.665581	1.62646	0.0703841	-1.02455	-2.17021	-0.994559	1.14566	0.821732	-1.20643	2.01153	2.63142	1.80916	0.43202	1.02524	0.758001
300-2-7d	C	1.74562	1.11394	0.711807	1.54516	0.0393921	-1.01541	-1.95315	-0.967976	0.937742	0.709835	-1.2913	2.0402	2.63142	1.83264	0.393486	1.1845	0.674734
300-3-7d	C	1.55388	1.04139	1.09307	1.53547	-0.00643411	-1.01888	-2.27429	-0.995403	1.25542	0.771217	-1.19269	2.0187	2.63142	1.8761	0.436098	1.23986	0.64609
300-1-14d	C	1.57978	0.954243	0.523746	1.54516	0.00884541	-0.875547	-2.45155	-0.864168	1.576	0.448671	-2.07636	1.85373	2.93245	2.25717	0.287528	1.56135	0.432934
300-2-14d	C	1.76701	1.17609	0.739572	1.54195	0.00843317	-0.912225	-2.52856	-0.901844	1.61634	0.294009	-2.10413	1.8694	3.25121	2.22598	0.365755	1.58697	-0.0978571
300-3-14d	C	1.55449	0.845098	0.421604	1.53219	0.0694214	-0.913202	-2.39126	-0.898992	1.47806	0.483338	-2.18037	1.81663	3.28464	2.22598	0.245563	1.56294	0.239863
300-1-21d	C	1.54962	0.778151	0.61595	1.62646	-0.00289531	-0.836719	-1.2337	-0.690318	0.396983	-0.287446	-2.53412	2.23403	3.91018	2.29028	0.811548	1.48265	0.876921
300-2-21d	C	1.76418	1.11394	0.558709	1.54516	-0.00634018	-0.933497	-1.33485	-0.788341	0.401354	-0.308969	-2.5773	2.23058	3.96722	2.3284	0.821687	1.50141	0.812418
300-3-21d	C	1.56289	0.69897	0.564666	1.53547	0.0064151	-0.901991	-1.3034	-0.756851	0.401408	-0.0602123	-2.54262	2.21342	3.91018	2.30207	0.802913	1.45083	0.817768
300-1-28d	C	1.60959	0.90309	1.38828	1.58481	0.019143	-0.926106	-1.99972	-0.890913	1.07361	-0.824875	-2.21966	2.2531	4.86905	2.26989	0.875061	1.70507	1.17465
300-2-28d	C	1.77452	0.90309	1.17551	1.57894	0.0115345	-0.948374	-2.06056	-0.916063	1.11218	-0.772113	-2.08723	2.26183	4.84935	2.29028	0.900869	1.74875	1.14585
300-3-28d	C	1.62839	0.69897	0.989005	1.60752	-0.00683942	-0.925321	-1.96357	-0.88727	1.03825	-0.7687	-2.20685	2.22714	4.88103	2.25717	0.852318	1.75494	1.21214
500-1-0d	D	1.43981	1.04139	0.658965	1.03487	-0.090536	-1.10192	-2.28133	-1.0741	1.17941	0.919395	-1.0155	1.97313	2.9994	2.27404	0.482261	1.69987	0.756473
500-2-0d	D	1.54469	0.90309	0.428135	1.16749	-0.153827	-1.08274	-2.53343	-1.06762	1.45069	0.87998	-1.00215	1.92709	3.35842	2.28628	0.452037	1.69224	0.661602
500-3-0d	D	1.5231	0.954243	0.570543	1.15981	-0.172276	-1.09298	-2.45842	-1.07465	1.36544	0.864786	-1.01792	1.93197	2.89466	2.30976	0.527288	1.69695	0.590723
500-1-7d	D	1.44902	0.954243	0.605305	1.45694	0.0529361	-0.948273	-1.92223	-0.904447	0.97396	0.797729	-1.19269	2.06884	3.13203	2.14495	0.452037	1.45494	0.584702
500-2-7d	D	1.5534	0.69897	0.614897	1.42865	0.0278043	-0.95487	-2.07564	-0.923169	1.12077	0.826938	-1.18709	2.08794	3.17549	2.13367	0.478596	1.47	0.570058
500-3-7d	D	1.5382	0.69897	1.50174	1.39389	0.0755635	-1.0221	-2.07977	-0.985641	1.05768	0.633468	-1.33006	2.09272	2.93245	2.16134	0.478596	1.43828	0.533267
500-1-14d	D	1.45712	0.778151	0.62941	1.38475	0.0118272	-0.900676	-1.99454	-0.867026	1.09386	0.267962	-2.0357	1.83616	3.17549	2.22134	0.517304	1.43401	0.922755
500-2-14d	D	1.56526	0.778151	0.613842	1.29811	0.0359126	-0.874496	-1.8597	-0.831737	0.985201	0.341024	-2.06804	1.74715	3.31567	2.17713	0.510518	1.45901	1.10803
500-3-14d	D	1.5392	0.60206	0.414973	1.3307	-0.00995561	-0.895279	-1.88951	-0.853359	0.994232	0.0754842	-2.07476	1.76392	2.93245	2.2071	0.485895	1.47589	1.02876
500-1-21d	D	1.45712	0	0.481443	1.45694	0.0102377	-0.829218	-1.88921	-0.79295	1.05999	-0.788701	-2.64782	2.22886	4.17134	2.11618	1.05993	1.76406	0.806091
500-2-21d	D	1.54839	0.778151	0.683947	1.42865	0.0139825	-0.748982	-1.75904	-0.708494	1.01006	-0.707744	-2.56917	2.23231	4.22434	2.16667	1.0472	1.71077	0.788912
500-3-21d	D	1.53593	0.60206	0.416641	1.39389	0.00186393	-0.830855	-1.89255	-0.794723	1.0617	-0.708483	-2.58503	2.24962	4.0464	2.14495	1.06473	1.76855	0.830003
500-1-28d	D	1.45712	0	0.481443	1.54834	0.00969177	-1.13364	-1.9921	-1.07729	0.858467	-0.904022	-2.38229	2.41644	4.70636	2.09795	1.09868	1.58923	1.25011
500-2-28d	D	1.54839	0.778151	0.683947	1.57299	-0.00300551	-1.14719	-1.99287	-1.08927	0.84568	-0.674101	-2.36265	2.40476	4.71956	2.05903	1.0751	1.52552	1.25726
500-3-28d	D	1.53593	0.60206	0.416641	1.55775	-0.0119813	-1.09598	-1.92998	-1.03659	0.834	-0.539208	-2.34602	2.40089	4.70392	2.0917	1.09335	1.58242	1.23205
700-1-0d	E	1.50705	0.477121	0.569374	1.03487	-0.090536	-1.10192	-2.28133	-1.0741	1.17941	0.919395	-1.0155	1.97313	2.9994	2.27404	0.482261	1.69987	0.756473
700-2-0d	E	1.56667	0.477121	0.638489	1.16749	-0.153827	-1.08274	-2.53343	-1.06762	1.45069	0.87998	-1.00215	1.92709	3.35842	2.28628	0.452037	1.69224	0.661602
700-3-0d	E	1.57967	1.23045	0.518514	1.15981	-0.172276	-1.09298	-2.45842	-1.07465	1.36544	0.864786	-1.01792	1.93197	2.89466	2.30976	0.527288	1.69695	0.590723
700-1-7d	E	1.52504	0	0.567026	1.45301	0.0315352	-0.980974	-2.16314	-0.953323	1.18216	0.719331	-1.33006	1.86535	3.19569	2.29028	0.427903	1.39826	0.778366
700-2-7d	E	1.56961	0.477121	0.762679	1.48717	0.0655503	-1.01347	-2.03454	-0.973952	1.02107	0.763428	-1.35294	1.79903	3.23348	2.27404	0.419551	1.40174	0.895839
700-3-7d	E	1.5832	1.14613	0.518514	1.49441	0.0602869	-0.978182	-2.10334	-0.946789	1.12515	0.649984	-1.29786	1.7214	3.215	2.29818	0.370502	1.38766	0.962309
700-1-14d	E	1.52517	0	0.567026	1.52556	0.00586893	-0.920206	-1.91553	-0.878387	0.995325	-0.240339	-2.1976	1.72061	3.75636	2.06577	0.552842	1.60106	1.00695
700-2-14d	E	1.58546	0.30103	0.713491	1.49441	0.0256379	-0.944998	-1.69274	-0.873574	0.747742	-0.251715	-2.26868	1.71869	3.75636	2.05903	0.582805	1.59519	1.01519
700-3-14d	E	1.58377	0	0.518514	1.50853	-0.00406519	-0.946187	-2.12738	-0.918475	1.18119	-0.292408	-2.40603	1.72061	3.8867	2.0917	0.571067	1.62173	0.995037
700-1-21d	E	1.52517	0	0.567026	1.45301	0.0166896	-0.730381	-1.67306	-0.683453	0.942679	-0.904022	-2.66959	2.24962	4.33184	2.23058	1.05214	1.80518	1.20928
700-2-21d	E	1.58546	0	0.713491	1.48717	0.00590886	-0.731026	-1.62812	-0.679203	0.897094	-1.0281	-2.77126	2.2531	4.42265	2.24849	1.05507	1.82305	1.27354
700-3-21d	E	1.58377	0	0.518514	1.49441	-0.0218825	-0.745573	-1.6754	-0.697311	0.929825	-0.891919	-2.6504	2.25485	4.23709	2.23058	1.05017	1.83727	1.25951
700-1-28d	E	1.52517	0	0.567026	1.80255	-0.00758914	-1.341	-2.08807	-1.26947	0.747074	-1.38863	-2.49823	2.21855	3.05739	2.31355	1.13669	1.78796	1.19779
700-2-28d	E	1.58546	0	0.713491	1.71265	-0.123883	-1.30211	-1.99409	-1.22176	0.691981	-1.31695	-2.50659	2.22714	3.26825	2.34276	1.14787	1.73342	1.24368
700-3-28d	E	1.58377	0	0.518514	1.78269	0.00522803	-1.29586	-1.97794	-1.21382	0.682086	-1.30277	-2.50771	2.24615	2.93245	2.34276	1.15335	1.68688	1.28487

## Sheet: Figure.S8
Figure.S8 Linear regression analysis
	Date/concentration	CK	500mmol/L	700mmol/L
	T0	42.51	31.98	35.67
	T7	45.47	32.8	36.31
Plant height（cm)	T14	47.56	33.34	36.79
	T21	47.77	32.78	36.79
	T28	49.77	32.78	36.79
	T0	7	9.33	7.67
	T7	8.33	6.33	6
the number of shoots	T14	8	5.33	7
	T21	10	3.67	3.67
	T28	5.67	0.33	0.33
	T0	4.32	3.65	3.79
	T7	4.23	4.03	4.26
Shoot length(mm)	T14	5.13	3.66	4.05
	T21	7.1	3.49	4.05
	T28	11.9	3.49	4.05
	T0	0.08082	0.07908	0.08265
	T7	0.11546	0.10621	0.10219
chlorophyll a	T14	0.08992	0.12882	0.11562
	T21	0.17073	0.15801	0.18382
	T28	0.16409	0.07498	0.04869
	T0	0.00388	0.00348	0.00293
	T7	0.00852	0.00956	0.008
chlorophyll b	T14	0.00599	0.01228	0.0133
	T21	0.0072	0.01438	0.02196
	T28	0.01101	0.0107	0.00961
	T0	0.0847	0.08558	0.08421
	T7	0.12398	0.11577	0.11019
chlorophyll a＋b	T14	0.0959	0.1411	0.12892
	T21	0.17793	0.17239	0.20578
	T28	0.17509	0.09192	0.06112
	T0	15.1151	22.1804	23.1974
	T7	13.6817	11.3481	13.0161
chlorophyll a/b	T14	15.2939	10.6486	10.2214
	T21	25.5335	11.0807	8.38727
	T28	14.9321	7.0172	5.10506
	T0	7.7387	8.30606	7.32464
	T7	6.10373	5.76333	5.16889
Net photosynthetic rate	T14	7.63895	1.74538	0.54838
	T21	8.44333	0.18478	0.18478
	T28	8.7853	0.20848	0.04629
	T0	0.09649	0.09649	0.09596
	T7	0.05485	0.05864	0.04717
Stomatal conductivity	T14	0.07941	0.00873	0.00522
	T21	0.03182	0.00252	0.00202
	T28	0.05461	0.00433	0.00313
	T0	88.0152	84.5455	52.4771
	T7	86.9734	60.8356	62.9822
SOD	T14	147.83	121.14	85.5
	T21	178.015	172.594	178.866
	T28	199.369	255.514	170.124
	T0	1355.27	1355.27	1355.27
	T7	1569.26	1236.39	1640.59
POD	T14	3281.18	1474.15	6372.15
	T21	23610.2	14242.2	21731.9
	T28	60178.7	51286.3	1283.94
	T0	1.12914	4.73085	4.73085
	T7	1.37283	3.65772	7.67974
Pro	T14	1.05648	6.43669	10.1345
	T21	1.3773	10.6264	17.7136
	T28	1.40413	17.6443	17.5213
	T0	3.07823	3.36735	3.07823
	T7	2.62755	2.95068	2.55102
SP	T14	2.59354	3.19728	3.70748
	T21	4.37925	11.4116	11.284
	T28	4.35374	12.2789	13.9966
	T0	14.1531	18.2891	18.2891
	T7	25.1528	30.9656	27.3661
SS	T14	35.6829	31.0997	42.8595
	T21	38.7011	58.5318	68.8607
	T28	39.7742	39.3494	57.1903
